# Supplementary material for: Single-cell transcriptome analysis reveals cellular reprogramming and changes of immune cell subsets following tetramethylpyrazine treatment in LPS-induced acute lung injury
Source: PeerJ. 2025 Jan 13;13:e18772. doi: 10.7717/peerj.18772 (PMC11737342; doi:10.7717/peerj.18772)
Supplement: Supplemental Information 1 [file peerj-13-18772-s001.zip]

Archive with 64 entries (53 files):
- E20220077-figure-code/
- __MACOSX/._E20220077-figure-code
- E20220077-figure-code/Figure3-5/
- __MACOSX/E20220077-figure-code/._Figure3-5
- E20220077-figure-code/Figure2/
- __MACOSX/E20220077-figure-code/._Figure2
- E20220077-figure-code/Figure3-5/Figure3CFI-4D-5D.subcluster.pct.plot/
- __MACOSX/E20220077-figure-code/Figure3-5/._Figure3CFI-4D-5D.subcluster.pct.plot
- E20220077-figure-code/Figure3-5/Figure4E-5G.SCENIC.r
- __MACOSX/E20220077-figure-code/Figure3-5/._Figure4E-5G.SCENIC.r
- E20220077-figure-code/Figure3-5/Figure3ADG-4A-5A.subcluster.umap.tsne.plot/
- __MACOSX/E20220077-figure-code/Figure3-5/._Figure3ADG-4A-5A.subcluster.umap.tsne.plot
- E20220077-figure-code/Figure3-5/Figure6.CellChat.r
- __MACOSX/E20220077-figure-code/Figure3-5/._Figure6.CellChat.r
- E20220077-figure-code/Figure3-5/Figure4F.cluster.monocle.r
- __MACOSX/E20220077-figure-code/Figure3-5/._Figure4F.cluster.monocle.r
- E20220077-figure-code/Figure3-5/Figure4C-5C.subcluster.dim.group.plot.r
- __MACOSX/E20220077-figure-code/Figure3-5/._Figure4C-5C.subcluster.dim.group.plot.r
- E20220077-figure-code/Figure3-5/Figure5EF.gene.expr.boxplot.r
- __MACOSX/E20220077-figure-code/Figure3-5/._Figure5EF.gene.expr.boxplot.r
- E20220077-figure-code/Figure3-5/mancellanno.findmarker.plot.r
- __MACOSX/E20220077-figure-code/Figure3-5/._mancellanno.findmarker.plot.r
- E20220077-figure-code/Figure3-5/Figure4B-5B.subcluster.dim.sample.plot.r
- __MACOSX/E20220077-figure-code/Figure3-5/._Figure4B-5B.subcluster.dim.sample.plot.r
- E20220077-figure-code/Figure2/Figure2F/
- __MACOSX/E20220077-figure-code/Figure2/._Figure2F
- E20220077-figure-code/Figure2/Figure2A/
- __MACOSX/E20220077-figure-code/Figure2/._Figure2A
- E20220077-figure-code/Figure2/Figure2B/
- __MACOSX/E20220077-figure-code/Figure2/._Figure2B
- E20220077-figure-code/Figure2/Figure2E/
- __MACOSX/E20220077-figure-code/Figure2/._Figure2E
- E20220077-figure-code/Figure2/Figure2D/
- __MACOSX/E20220077-figure-code/Figure2/._Figure2D
- E20220077-figure-code/Figure2/Figure2C/
- __MACOSX/E20220077-figure-code/Figure2/._Figure2C
- E20220077-figure-code/Figure3-5/Figure3CFI-4D-5D.subcluster.pct.plot/.DS_Store
- __MACOSX/E20220077-figure-code/Figure3-5/Figure3CFI-4D-5D.subcluster.pct.plot/._.DS_Store
- E20220077-figure-code/Figure3-5/Figure3CFI-4D-5D.subcluster.pct.plot/Figure3CFI-4D-5D.subcluster.pct.plot.r
- __MACOSX/E20220077-figure-code/Figure3-5/Figure3CFI-4D-5D.subcluster.pct.plot/._Figure3CFI-4D-5D.subcluster.pct.plot.r
- E20220077-figure-code/Figure3-5/Figure3ADG-4A-5A.subcluster.umap.tsne.plot/.DS_Store
- __MACOSX/E20220077-figure-code/Figure3-5/Figure3ADG-4A-5A.subcluster.umap.tsne.plot/._.DS_Store
- E20220077-figure-code/Figure3-5/Figure3ADG-4A-5A.subcluster.umap.tsne.plot/Figure3ADG-4A-5A.subcluster.umap.tsne.plot.r
- __MACOSX/E20220077-figure-code/Figure3-5/Figure3ADG-4A-5A.subcluster.umap.tsne.plot/._Figure3ADG-4A-5A.subcluster.umap.tsne.plot.r
- E20220077-figure-code/Figure2/Figure2F/.DS_Store
- __MACOSX/E20220077-figure-code/Figure2/Figure2F/._.DS_Store
- E20220077-figure-code/Figure2/Figure2F/Figure2F.r
- __MACOSX/E20220077-figure-code/Figure2/Figure2F/._Figure2F.r
- E20220077-figure-code/Figure2/Figure2A/.DS_Store
- __MACOSX/E20220077-figure-code/Figure2/Figure2A/._.DS_Store
- E20220077-figure-code/Figure2/Figure2A/Figure2A.r
- __MACOSX/E20220077-figure-code/Figure2/Figure2A/._Figure2A.r
- E20220077-figure-code/Figure2/Figure2B/.DS_Store
- __MACOSX/E20220077-figure-code/Figure2/Figure2B/._.DS_Store
- E20220077-figure-code/Figure2/Figure2B/Figure2B.r
- __MACOSX/E20220077-figure-code/Figure2/Figure2B/._Figure2B.r
- E20220077-figure-code/Figure2/Figure2E/.DS_Store
- __MACOSX/E20220077-figure-code/Figure2/Figure2E/._.DS_Store
- E20220077-figure-code/Figure2/Figure2E/Figure2E.r
- __MACOSX/E20220077-figure-code/Figure2/Figure2E/._Figure2E.r
- E20220077-figure-code/Figure2/Figure2D/Figure2D.r
- __MACOSX/E20220077-figure-code/Figure2/Figure2D/._Figure2D.r
- E20220077-figure-code/Figure2/Figure2C/Figure2C.r
- __MACOSX/E20220077-figure-code/Figure2/Figure2C/._Figure2C.r
