# Supplementary material for: Single-cell transcriptome analysis reveals cellular reprogramming and changes of immune cell subsets following tetramethylpyrazine treatment in LPS-induced acute lung injury
Source: PeerJ. 2025 Jan 13;13:e18772. doi: 10.7717/peerj.18772 (PMC11737342; doi:10.7717/peerj.18772)
Supplement: Supplemental Information 1 [file peerj-13-18772-s001.zip › E20220077-figure-code/Figure3-5/Figure4E-5G.SCENIC.r]

## source /data3/denghj/.bashrc_conda0
#/data3/denghj/app/Miniconda3/envs/R3.6/bin/R
args=commandArgs(T)
file=args[1]
name=args[2]


library(Seurat)
library(ggplot2)
library(pheatmap)

expr <- readRDS(file)


filepath <- getwd()
sepcies <- "mouse"

runscenic<-function (expr, cluster_list, name, species)
{
  library(reticulate)
  use_condaenv("/data3/denghj/app/Miniconda3/")
  library(SCENIC)
  if (cluster_list == "all") {
    expr = expr
  }
  else {
    expr <- subset(expr, idents = cluster_list)
  }
  if (species == "human") {
    org = "hgnc"
  }
  else if (species == "mouse") {
    org = "mgi"
  }
  else if (species == "rat") {
    org = "mgi"
  }
  exprMat <- as_matrix(expr[["RNA"]]@counts)
  cellInfo = data.frame(expr[[c("nFeature_RNA", "nCount_RNA",
                                "stim")]], Idents(expr))
  colnames(cellInfo) <- c("nGene", "nUMI", "Samples", "clusters")
  cellInfo$clusters <- paste("C", cellInfo$clusters, sep = "")
  zeileis_29 = c("#023fa5", "#7d87b9", "#bec1d4", "#d6bcc0",
                 "#bb7784", "#8e063b", "#4a6fe3", "#8595e1", "#b5bbe3",
                 "#e6afb9", "#e07b91", "#d33f6a", "#11c638", "#8dd593",
                 "#c6dec7", "#ead3c6", "#f0b98d", "#ef9708", "#0fcfc0",
                 "#9cded6", "#d5eae7", "#f3e1eb", "#f6c4e1", "#f79cd4",
                 "#7f7f7f", "#c7c7c7", "#1CE6FF", "#336600")
  scenicOptions <- initializeScenic(org = org, dbDir = "/data7/rna/single_cell_code/RcisTarget",
                                    nCores = 10)
  scenicOptions@inputDatasetInfo$cellInfo <- "int/cellInfo.Rds"
  saveRDS(scenicOptions, file = "int/scenicOptions.Rds")
  colVars <- list(CellType = zeileis_29[1:length(unique(cellInfo$clusters))])
  names(colVars$CellType) <- unique(cellInfo$clusters)
  saveRDS(colVars, file = "int/colVars.Rds")
  genesKept <- geneFiltering(exprMat, scenicOptions)
  exprMat_filtered <- exprMat[genesKept, ]
  runCorrelation(exprMat_filtered, scenicOptions)
  exprMat_filtered_log <- log2(exprMat_filtered + 1)
  allTFs <- getDbTfs(scenicOptions)
  tf_gene = intersect(rownames(exprMat_filtered), allTFs)
  algo <- import("arboreto.algo")
  ex_matrix <- as.data.frame(t(exprMat_filtered_log))
  network = algo$grnboost2(expression_data = ex_matrix, tf_names = tf_gene)
  colnames(network) <- c("TF", "Target", "weight")
  write.table(network, "network_output.csv", sep = ",")
  saveRDS(network, file = getIntName(scenicOptions, "genie3ll"))
  exprMat_log <- log2(exprMat + 1)
  scenicOptions@settings$dbs <- scenicOptions@settings$dbs["10kb"]
  runSCENIC_1_coexNetwork2modules(scenicOptions)
  runSCENIC_2_createRegulons(scenicOptions, coexMethod = c("top5perTarget"))
  runSCENIC_3_scoreCells(scenicOptions, exprMat_log)
  runSCENIC_4_aucell_binarize(scenicOptions, skipHeatmaps = TRUE,
                              skipTsne = TRUE)
  regulonAUC <- loadInt(scenicOptions, "aucell_regulonAUC")
  regulonAUC <- regulonAUC[onlyNonDuplicatedExtended(rownames(regulonAUC)),
                           ]
  write.table(t(getAUC(regulonAUC)), "regulonAUC_cell.csv",
              sep = ",")
  regulonActivity_byCellType <- sapply(split(rownames(cellInfo),
                                             cellInfo$clusters), function(cells) rowMeans(getAUC(regulonAUC)[,
                                                                                                             cells]))
  regulonActivity_byCellType_Scaled <- t(scale(t(regulonActivity_byCellType),
                                               center = T, scale = T))
  p1 <- pheatmap::pheatmap(regulonActivity_byCellType_Scaled,
                           color = colorRampPalette(c("white", "pink", "red"))(100),
                           breaks = seq(0, 1, length.out = 100), treeheight_row = 10,
                           treeheight_col = 10, border_color = NA)
  ggsave(filename = paste(name, "_regulonActivity_byCluster_heatmap2.pdf",
                          sep = ""), p1, dpi = 500, height = 8, width = 8)
  ggsave(filename = paste(name, "_regulonActivity_byCluster_heatmap2.png",
                          sep = ""), p1, dpi = 500, height = 8, width = 8)
  p2 <- pheatmap::pheatmap(regulonActivity_byCellType_Scaled,
                           color = colorRampPalette(c("blue", "white", "red"))(100),
                           breaks = seq(-3, 3, length.out = 100), treeheight_row = 10,
                           treeheight_col = 10, border_color = NA)
  ggsave(filename = paste(name, "_regulonActivity_byCluster_heatmap1.pdf",
                          sep = ""), p2, dpi = 500, height = 8, width = 8)
  ggsave(filename = paste(name, "_regulonActivity_byCluster_heatmap1.png",
                          sep = ""), p2, dpi = 500, height = 8, width = 8)
  topRegulators <- reshape2::melt(regulonActivity_byCellType_Scaled)
  colnames(topRegulators) <- c("Regulon", "CellType", "RelativeActivity")
  topRegulators <- topRegulators[which(topRegulators$RelativeActivity >
                                         0), ]
  write.table(topRegulators, paste(name, "_regulonActivity_cluster.csv",
                                   sep = ""), sep = ",")
  binaryRegulonActivity <- loadInt(scenicOptions, "aucell_binary_nonDupl")
  binaryRegulonActivity <- binaryRegulonActivity[, which(colSums(binaryRegulonActivity) >
                                                           0)]
  dataRegulonActivity <- data.frame(t(binaryRegulonActivity))
  dataRegulonActivity$clusters <- cellInfo[colnames(binaryRegulonActivity),
                                           "clusters"]
  write.table(dataRegulonActivity, paste(name, "_binaryregulonActivity_cell.csv",
                                         sep = ""), sep = ",")
  annotation <- cellInfo[colnames(binaryRegulonActivity), "clusters"]
  annotation <- data.frame(annotation)
  rownames(annotation) = colnames(binaryRegulonActivity)
  colnames(annotation) = "clusters"
  p3 <- NMF::aheatmap(binaryRegulonActivity, scale = "none",
                      revC = TRUE, main = "", annCol = annotation, Rowv = T,
                      Colv = T, color = c("white", "black"))
  ggsave(filename = paste(name, "_regulonActivity_byCell_Binarized_heatmap.pdf",
                          sep = ""), p3, dpi = 500, height = 6, width = 8)
  ggsave(filename = paste(name, "_regulonActivity_byCell_Binarized_heatmap.png",
                          sep = ""), p3, dpi = 500, height = 6, width = 8)
  cellInfo_binarizedCells <- cellInfo[which(rownames(cellInfo) %in%
                                              colnames(binaryRegulonActivity)), ]
  regulonActivity_byCellType_Binarized <- sapply(split(rownames(cellInfo_binarizedCells),
                                                       cellInfo_binarizedCells$clusters), function(cells) rowMeans(binaryRegulonActivity[,
                                                                                                                                         cells, drop = FALSE]))
  minPerc <- 0.5
  binaryActPerc_subset <- regulonActivity_byCellType_Binarized[which(rowSums(regulonActivity_byCellType_Binarized >
                                                                               minPerc) > 0), ]
  p4 <- pheatmap::pheatmap(binaryActPerc_subset, color = colorRampPalette(c("white",
                                                                            "pink", "red"))(100), breaks = seq(0, 1, length.out = 100),
                           treeheight_row = 10, treeheight_col = 10, border_color = NA)
  ggsave(filename = paste(name, "_regulonActivity_byCluster_Binarized_heatmap.pdf",
                          sep = ""), p4, dpi = 500, height = 8, width = 8)
  ggsave(filename = paste(name, "_regulonActivity_byCluster_Binarized_heatmap.png",
                          sep = ""), p4, dpi = 500, height = 8, width = 8)
  BinarizedRegulators <- reshape2::melt(regulonActivity_byCellType_Binarized)
  colnames(BinarizedRegulators) <- c("Regulon", "CellType",
                                     "RelativeActivity")
  topRegulators <- BinarizedRegulators[which(BinarizedRegulators$RelativeActivity >
                                               0), ]
  write.table(BinarizedRegulators, paste(name, "_BinarizedregulonActivity_cluster.csv",
                                         sep = ""), sep = ",", row.names = FALSE)
}


runscenic(expr,"all",name,sepcies)
