# Supplementary material for: Single-cell transcriptome analysis reveals cellular reprogramming and changes of immune cell subsets following tetramethylpyrazine treatment in LPS-induced acute lung injury
Source: PeerJ. 2025 Jan 13;13:e18772. doi: 10.7717/peerj.18772 (PMC11737342; doi:10.7717/peerj.18772)
Supplement: Supplemental Information 1 [file peerj-13-18772-s001.zip › E20220077-figure-code/Figure3-5/Figure6.CellChat.r]

#/data3/pandh/anaconda3/envs/Seurat4/bin/R
args <- commandArgs(T)

data <- args[1]
species <- args[2]    #### human  or mouse


library(CellChat)
library(Seurat)
library(ggalluvial)

## Load data:the gene expression data matrix and cell labels
expr <- readRDS(data)
expr[["cluster"]] = paste("C",Idents(expr),sep="")
#scRNA <- subset(expr,stim==sample)
scRNA <- expr
##CellChatDB.human, CellChatDB.mouse
if(species=="mouse"){
	CellChatDB <- CellChatDB.mouse
	}else{
	CellChatDB <- CellChatDB.human
}

## Create a CellChat object
cellchat <- createCellChat(object = scRNA, group.by = "cluster", assay="RNA")
cellchat <- setIdent(cellchat, ident.use = "cluster") 
#cellchat <- createCellChat(data = data.input)
#cellchat <- addMeta(cellchat, meta = identity, meta.name = "labels")
#cellchat <- setIdent(cellchat, ident.use = "labels") 
groupSize <- as.numeric(table(cellchat@idents)) # Later use; number of cells in each cell group

# human and mouse database: CellChatDB.human, CellChatDB.mouse
# CellChatDB <- CellChatDB.mouse  
# use a subset of CellChatDB for cell-cell communication analysis. use Secreted Signaling
CellChatDB.use <- subsetDB(CellChatDB, search = "Secreted Signaling") 
# set the used database in the object
cellchat@DB <- CellChatDB.use 

## Preprocessing the expression data for cell-cell communication analysis
# subset the expression data of signaling genes for saving computation cost
cellchat <- subsetData(cellchat) # This step is necessary even if using the whole database
# identify over-expressed genes
cellchat <- identifyOverExpressedGenes(cellchat)
# identify ligand-receptor interactions
cellchat <- identifyOverExpressedInteractions(cellchat)
# project gene expression data onto PPI network (optional)
if(species=="mouse"){
	cellchat <- projectData(cellchat, PPI.mouse)
	}else{
	cellchat <- projectData(cellchat, PPI.human)
}

## Inference of cell-cell communication network
cellchat <- computeCommunProb(cellchat)
cellchat <- computeCommunProbPathway(cellchat)
cellchat <- aggregateNet(cellchat)

saveRDS(cellchat,"cellchat.RDS")

###CellChatDB Category
pdf('CellChatDB.category.pdf',width=10,height=10)
p2 <- showDatabaseCategory(CellChatDB)
print(p2)
dev.off()

write.table(cellchat@LR$LRsig[cellchat@LR$LRsig$pathway_name %in% cellchat@netP$pathways ,],"signaling_pathway.xls",sep="\t",row.names=FALSE)

###Network interactions and weights plot
pdf('Network.interactions_counts.pdf',width=10,height=10)
p2 <- netVisual_circle(cellchat@net$count, vertex.weight = groupSize, weight.scale = T, label.edge= F, title.name = "Number of interactions")
print(p2)
dev.off()

pdf('Network.interaction_weights.pdf',width=10,height=10)
p2 <- netVisual_circle(cellchat@net$weight, vertex.weight = groupSize, weight.scale = T, label.edge= F, title.name = "Interaction weights/strength")
print(p2)
dev.off()

mat <- cellchat@net$weight
for (i in 1:nrow(mat)) {
	mat2 <- matrix(0, nrow = nrow(mat), ncol = ncol(mat), dimnames = dimnames(mat))
	mat2[i, ] <- mat[i, ]
	pdf(paste(rownames(mat)[i],"_Net_circle.pdf",sep=""), width = 10, height = 6)
	netVisual_circle(mat2, vertex.weight = groupSize, weight.scale = T, edge.weight.max = max(mat), title.name = rownames(mat)[i])
	dev.off()
}

## Visualization of cell-cell communication network
levels(cellchat@idents)            # check the order of cell identity to set suitable vertex.receiver
vertex.receiver = c(3, 6)          # certain cell groups index of interest
cellchat@netP$pathways             # shows signaling pathways

for (p in cellchat@netP$pathways ){
	pathways.show <- p            
# Hierarchy plot
	png(paste(p,"_sig_pathway_hierarchy.png",sep=""), width = 1000, height = 650)
	netVisual_aggregate(cellchat, signaling = pathways.show,  vertex.receiver = vertex.receiver, vertex.weight = groupSize)
	dev.off()
	pdf(paste(p,"_sig_pathway_hierarchy.pdf",sep=""), width = 10, height = 6)
	netVisual_aggregate(cellchat, signaling = pathways.show,  vertex.receiver = vertex.receiver, vertex.weight = groupSize)
	dev.off()
# Circle plot
	png(paste(p,"_sig_pathway_cricle.png",sep=""), width = 650, height = 600)
	netVisual_aggregate(cellchat, signaling = pathways.show, layout = "circle", vertex.size = groupSize)
	dev.off()
	pdf(paste(p,"_sig_pathway_cricle.pdf",sep=""), width = 6.5, height = 6)
	netVisual_aggregate(cellchat, signaling = pathways.show, layout = "circle", vertex.weight = groupSize)
	dev.off()
# Heatmap plot
	png(paste(p,"_sig_pathway_Heatmap.png",sep=""), width = 650, height = 600)
	print(netVisual_heatmap(cellchat, signaling = pathways.show, color.heatmap = "Reds"))
	dev.off()
	pdf(paste(p,"_sig_pathway_Heatmap.pdf",sep=""), width = 6.5, height = 6)
	print(netVisual_heatmap(cellchat, signaling = pathways.show, color.heatmap = "Reds"))
	dev.off()
# Compute the contribution of each ligand-receptor pair to the overall signaling pathway
	#png(paste(p,"_sig_pathway_L-R.png",sep=""), width = 800, height = 600)
	p1 <- netAnalysis_contribution(cellchat, signaling = pathways.show)
	ggsave(paste(p,"_sig_pathway_L-R.png",sep=""), p1, width = 8, height = 6)
	ggsave(paste(p,"_sig_pathway_L-R.pdf",sep=""), p1, width = 8, height = 6)
	#dev.off()
	#pdf(paste(p,"_sig_pathway_L-R.pdf",sep=""), width = 8, height = 6)
	#netAnalysis_contribution(cellchat, signaling = pathways.show)
	#dev.off()
# L-R circle plot
	pairLR <- extractEnrichedLR(cellchat, signaling = pathways.show, geneLR.return = FALSE)
	LR.show <- pairLR[1,]
	png(paste(p,"_L-R_cricle.png",sep=""), width = 650, height = 600)
	netVisual_individual(cellchat, signaling = pathways.show, pairLR.use = LR.show, layout = "circle")
	dev.off()
	pdf(paste(p,"_L-R_cricle.pdf",sep=""), width = 6.5, height = 6)
	netVisual_individual(cellchat, signaling = pathways.show, pairLR.use = LR.show, layout = "circle")
	dev.off()
}

##show all the significant interactions (L-R pairs) from some cell groups (defined by 'sources.use') to other cell groups
p2 <- netVisual_bubble(cellchat, sources.use = 4, targets.use = c(5:11), remove.isolate = FALSE)
ggsave("Sources_target_L-R_bubblePlot.png",p2,width = 8, height = 6)
ggsave("Sources_target_L-R_bubblePlot.pdf",p2,width = 8, height = 6)

df.net <- subsetCommunication(cellchat, slot.name = "net")
write.table(df.net,"Communication.net.xls",sep="\t",row.names=F)
# Gene Expression plot
for (p in cellchat@netP$pathways ){
        pathways.show <- p
	p3 <- plotGeneExpression(cellchat, signaling = pathways.show)
	ggsave(paste(p,"_sig_pathway_gene_expression.png",sep=""),p3,width = 8, height = 8)
	ggsave(paste(p,"_sig_pathway_gene_expression.pdf",sep=""),p3,width = 8, height = 8)
}

# Identify signaling roles
cellchat <- netAnalysis_computeCentrality(cellchat, slot.name = "netP")
for (p in cellchat@netP$pathways ){
	pathways.show <- p 
	png(paste(p,"_sig_pathway_role.png",sep=""), width = 800, height = 600, res=200)
	netAnalysis_signalingRole_network(cellchat, signaling = pathways.show)
	dev.off()
	pdf(paste(p,"_sig_pathway_role.pdf",sep=""), width = 4, height = 3)
	netAnalysis_signalingRole_network(cellchat, signaling = pathways.show)
	dev.off()
}

pdf("net_sig_role_outgoing_heatmap.pdf", width = 8, height = 6)
netAnalysis_signalingRole_heatmap(cellchat, pattern = "outgoing")
dev.off()
pdf("net_sig_role_incoming_heatmap.pdf", width = 8, height = 6)
netAnalysis_signalingRole_heatmap(cellchat, pattern = "incoming")
dev.off()

## outgoing and incoming communication pattern of secreting cells
nPatterns = 5   # default parameters 5
cellchat <- identifyCommunicationPatterns(cellchat, pattern = "outgoing", k = nPatterns)
# river plot
p <- netAnalysis_river(cellchat, pattern = "outgoing")
ggsave("com_pattern_outgoing_river.png", p, width = 12, height = 6)
ggsave("com_pattern_outgoing_river.pdf", p, width = 12, height = 6)
# dot plot
p <- netAnalysis_dot(cellchat, pattern = "outgoing")
ggsave("com_pattern_outgoing_dot.png", p, width = 9, height = 6)
ggsave("com_pattern_outgoing_dot.pdf", p, width = 9, height = 6)

nPatterns = 5
cellchat <- identifyCommunicationPatterns(cellchat, pattern = "incoming", k = nPatterns)
# river plot
p <- netAnalysis_river(cellchat, pattern = "incoming")
ggsave("com_pattern_incoming_river.png", p, width = 12, height = 6)
ggsave("com_pattern_incoming_river.pdf", p, width = 12, height = 6)
# dot plot
p <- netAnalysis_dot(cellchat, pattern = "incoming")
ggsave("com_pattern_incoming_dot.png", p, width = 9, height = 6)
ggsave("com_pattern_incoming_dot.pdf", p, width = 12, height = 6)
