# Supplementary material for: Single-cell transcriptome analysis reveals cellular reprogramming and changes of immune cell subsets following tetramethylpyrazine treatment in LPS-induced acute lung injury
Source: PeerJ. 2025 Jan 13;13:e18772. doi: 10.7717/peerj.18772 (PMC11737342; doi:10.7717/peerj.18772)
Supplement: Supplemental Information 1 [file peerj-13-18772-s001.zip › E20220077-figure-code/Figure3-5/Figure4F.cluster.monocle.r]

library(monocle)
library(Seurat)
library(clusterProfiler)
library(ggplot2)

args=commandArgs(T)
file <- args[1]
name <- args[2]
expr <- readRDS(file) 
expr[["group"]][expr[["group"]]=="G1-17" | expr[["group"]]=="G1-18" | expr[["group"]]=="G1-32"] <- "Con"
expr[["group"]][expr[["group"]]=="G2-27" | expr[["group"]]=="G2-28" | expr[["group"]]=="G2-29"] <- "LPS"
expr[["group"]][expr[["group"]]=="G3-13" | expr[["group"]]=="G3-23" | expr[["group"]]=="G3-4"] <- "LPS+Dex"
expr[["group"]][expr[["group"]]=="G4-24" | expr[["group"]]=="G4-26" | expr[["group"]]=="G4-33" ] <- "LPS+TMP"


cluster <- as.vector(unique(Idents(expr)))
runclusterEnrichment<-function (genedata, name, species)
{
    if (species == "human") {
        library(org.Hs.eg.db)
        OrgDb = "org.Hs.eg.db"
        organism = "hsa"
    }
    else if (species == "mouse") {
        library(org.Mm.eg.db)
        OrgDb = "org.Mm.eg.db"
        organism = "mmu"
    }
    else if (species == "rat") {
        library(org.Rn.eg.db)
        OrgDb = "org.Rn.eg.db"
        organism = "rno"
    }
    genedata = data.frame(group = genedata, aa = "aa")
    groups = unique(genedata[, 1])
    for (i in groups) {
        genes = rownames(genedata[genedata[, 1] == i, ])
        gene = bitr(genes, fromType = "SYMBOL", toType = "ENTREZID",
                    OrgDb = OrgDb)
        ego <- enrichGO(gene = gene$ENTREZID, keyType = "ENTREZID",
                        OrgDb = OrgDb, ont = "ALL", pAdjustMethod = "BH",
                        pvalueCutoff = 1, qvalueCutoff = 1, readable = TRUE)
        ego2 <- setReadable(ego, OrgDb = OrgDb, "ENTREZID")
        write.table(ego2, file = paste(name, "_genecluster",
                                       i, "_go_enrichment.xls", sep = ""), sep = "\t", row.names = F)
        kegg <- enrichKEGG(gene = gene$ENTREZID, keyType = "ncbi-geneid",
                           organism = organism, pvalueCutoff = 1, pAdjustMethod = "BH",
                           qvalueCutoff = 1, use_internal_data = TRUE)
        kegg2 <- setReadable(kegg, OrgDb = OrgDb, "ENTREZID")
        write.table(kegg2, file = paste(name, "_genecluster",
                                        i, "_kegg_enrichment.xls", sep = ""), sep = "\t",
                    row.names = F)
    }
}

runmonoclesubcluster<-function (expr, cluster_list, name, group, species, savePath = "./")
{
    expr <- subset(expr, idents = cluster_list)
    expression_matrix <- expr@assays$RNA@counts
    cell_metadata <- data.frame(group = expr[[group]], clusters = paste("C",
                                                                        Idents(expr), sep = ""))
    gene_annotation <- data.frame(gene_short_name = rownames(expression_matrix),
                                  stringsAsFactors = F)
    rownames(gene_annotation) <- rownames(expression_matrix)
    pd <- new("AnnotatedDataFrame", data = cell_metadata)
    fd <- new("AnnotatedDataFrame", data = gene_annotation)
    HSMM <- newCellDataSet(expression_matrix, , phenoData = pd,
                           featureData = fd, expressionFamily = negbinomial.size())
    HSMM_myo <- estimateSizeFactors(HSMM)
    HSMM_myo <- estimateDispersions(HSMM_myo)
    disp_table <- dispersionTable(HSMM_myo)
    ordering_genes1 <- subset(disp_table, mean_expression >=
                                  0.1)$gene_id
    HSMM_myo <- setOrderingFilter(HSMM_myo, ordering_genes1)
    diff_test_res1 <- differentialGeneTest(HSMM_myo[ordering_genes1,
                                                    ], fullModelFormulaStr = "~clusters", cores = 4)
    ordering_genes2 <- subset(diff_test_res1, qval < 0.05)[,
                                                           "gene_short_name"]
    ordering_genes2 <- ordering_genes2[!duplicated(ordering_genes2)]
    HSMM_myo <- setOrderingFilter(HSMM_myo, ordering_genes2)
    HSMM_myo <- reduceDimension(HSMM_myo, max_components = 2,
                                method = "DDRTree")
    HSMM_myo <- orderCells(HSMM_myo)
    cell_Pseudotime <- data.frame(pData(HSMM_myo)$Pseudotime)
    rownames(cell_Pseudotime) <- rownames(cell_metadata)
    write.table(cell_Pseudotime, file = paste(name, "_subset_cell_Pseudotime.xls",
                                              sep = ""), sep = "\t", row.names = T, col.names = F)
    Dims = t(monocle::reducedDimS(HSMM_myo))
    colnames(Dims) = c("Component 1", "Component 2")
    write.table(Dims, file = paste(name, "_subset_cell_reducedDimS.xls",
                                   sep = ""), sep = "\t", row.names = T, col.names = NA)
    save(HSMM_myo, file = paste(name, "_HSMM_myo.Rdata", sep = ""))
    Dims = t(monocle::reducedDimS(HSMM_myo))
    colnames(Dims) = c("Component 1", "Component 2")
    write.table(Dims, file = paste(name, "_subset_cell_reducedDimS.xls",
                                   sep = ""), sep = "\t", row.names = T, col.names = NA)
    p1 <- plot_cell_trajectory(HSMM_myo, color_by = "Pseudotime",
                               cell_size = 0.5) + theme(axis.title = element_text(face = "bold",
                                                                                  size = 15, colour = "black"), legend.position = "right",
                                                        legend.text = element_text(face = "bold", size = 13,
                                                                                   colour = "black"), legend.title = element_text(face = "bold",
                                                                                                                                  size = 15, colour = "black"), axis.text.x = element_text(face = "bold",
                                                                                                                                                                                           size = 15), axis.text.y = element_text(face = "bold",
                                                                                                                                                                                                                                  size = 15), title = element_text(size = 15), strip.text = element_text(face = "bold",
                                                                                                                                                                                                                                                                                                         size = 15))
    ggsave(filename = file.path(savePath, paste(name, "_subset_monocle_Pseudotime.pdf",
                                                sep = "")), p1, dpi = 300, height = 6, width = 8)
    ggsave(filename = file.path(savePath, paste(name, "_subset_monocle_Pseudotime.png",
                                                sep = "")), p1, dpi = 300, height = 6, width = 8)
    p2 <- plot_cell_trajectory(HSMM_myo, color_by = "clusters",
                               show_branch_points = F, cell_size = 0.5) + theme(axis.title = element_text(face = "bold",
                                                                                                          size = 15, colour = "black"), legend.position = "right",
                                                                                legend.text = element_text(face = "bold", size = 13,
                                                                                                           colour = "black"), legend.title = element_text(face = "bold",
                                                                                                                                                          size = 15, colour = "black"), axis.text.x = element_text(face = "bold",
                                                                                                                                                                                                                   size = 15), axis.text.y = element_text(face = "bold",
                                                                                                                                                                                                                                                          size = 15), title = element_text(size = 15), strip.text = element_text(face = "bold",
                                                                                                                                                                                                                                                                                                                                 size = 15))
    ggsave(filename = file.path(savePath, paste(name, "_subset_monocle_cluster.pdf",
                                                sep = "")), p2, dpi = 300, height = 6, width = 8)
    ggsave(filename = file.path(savePath, paste(name, "_subset_monocle_cluster.png",
                                                sep = "")), p2, dpi = 300, height = 6, width = 8)
    p3 <- plot_cell_trajectory(HSMM_myo, color_by = "clusters",
                               cell_size = 0.5) + facet_wrap(~clusters, nrow = 4) +
        theme(axis.title = element_text(face = "bold", size = 15,
                                        colour = "black"), legend.position = "right", legend.text = element_text(face = "bold",
                                                                                                                 size = 13, colour = "black"), legend.title = element_text(face = "bold",
                                                                                                                                                                           size = 15, colour = "black"), axis.text.x = element_text(face = "bold",
                                                                                                                                                                                                                                    size = 10), axis.text.y = element_text(face = "bold",
                                                                                                                                                                                                                                                                           size = 10), title = element_text(size = 15), strip.text = element_text(face = "bold",
                                                                                                                                                                                                                                                                                                                                                  size = 15))
    ggsave(filename = file.path(savePath, paste(name, "_subset_monocle_cluster_split.pdf",
                                                sep = "")), p3, dpi = 300, height = 7, width = 10)
    ggsave(filename = file.path(savePath, paste(name, "_subset_monocle_cluster_split.png",
                                                sep = "")), p3, dpi = 300, height = 7, width = 10)
    p4 <- plot_complex_cell_trajectory(HSMM_myo, color_by = "clusters",
                                       show_branch_points = F, cell_size = 0.5) + theme(axis.title = element_text(face = "bold",
                                                                                                                  size = 15, colour = "black"), legend.position = "right",
                                                                                        legend.text = element_text(face = "bold", size = 13,
                                                                                                                   colour = "black"), legend.title = element_text(face = "bold",
                                                                                                                                                                  size = 15, colour = "black"), strip.text = element_text(face = "bold",
                                                                                                                                                                                                                          size = 15))
    ggsave(filename = file.path(savePath, paste(name, "_subset_monocle_cluster2.pdf",
                                                sep = "")), p4, dpi = 300, height = 6, width = 8)
    ggsave(filename = file.path(savePath, paste(name, "_subset_monocle_cluster2.png",
                                                sep = "")), p4, dpi = 300, height = 6, width = 8)
    diff_test_res2 <- differentialGeneTest(HSMM_myo[ordering_genes1,
                                                    ], fullModelFormulaStr = "~sm.ns(Pseudotime)", cores = 4)
    top50_gene = diff_test_res2[order(diff_test_res2$qval), ][1:50,
                                                              "gene_short_name"]
    top50_gene = top50_gene[!duplicated(top50_gene)]
    sig_gene_names <- subset(diff_test_res2, qval < 0.05)[, "gene_short_name"]
    sig_gene_names = sig_gene_names[!duplicated(sig_gene_names)]
    pdf(paste(name, "_subset_top50_gene_heatmap.pdf", sep = ""),
        height = 6, width = 8, onefile = F)
    print(plot_pseudotime_heatmap(HSMM_myo[top50_gene, ], num_clusters = 6,
                                  cores = 1, show_rownames = T))
    dev.off()
    png(paste(name, "_subset_top50_gene_heatmap.png", sep = ""),
        height = 600, width = 800)
    print(plot_pseudotime_heatmap(HSMM_myo[top50_gene, ], num_clusters = 6,
                                  cores = 1, show_rownames = T))
    dev.off()
    pdf(paste(name, "_subset_sig_gene_cluster_heatmap.pdf", sep = ""),
        height = 6, width = 8, onefile = F)
    print(plot_pseudotime_heatmap(HSMM_myo[sig_gene_names, ],
                                  num_clusters = 6, cores = 1, show_rownames = F))
    dev.off()
    png(paste(name, "_subset_sig_gene_cluster_heatmap.png", sep = ""),
        height = 600, width = 800)
    print(plot_pseudotime_heatmap(HSMM_myo[sig_gene_names, ],
                                  num_clusters = 6, cores = 1, show_rownames = F))
    dev.off()
    heatmap = plot_pseudotime_heatmap(HSMM_myo[sig_gene_names,
                                               ], num_clusters = 6, cores = 1, show_rownames = F, return_heatmap = T)
    row_cluster = cutree(heatmap$tree_row, k = 6)
    write.table(row_cluster, file = paste(name, "_gene_clusters.xls",
                                          sep = ""), sep = "\t", row.names = T)
    runclusterEnrichment(row_cluster, name, species)
}


cluster_list = as.vector(unique(Idents(expr)))
group = "group" 
species = "mouse" 
runmonoclesubcluster(expr,cluster_list,name,group,species)
