# Supplementary material for: Single-cell transcriptome analysis reveals cellular reprogramming and changes of immune cell subsets following tetramethylpyrazine treatment in LPS-induced acute lung injury
Source: PeerJ. 2025 Jan 13;13:e18772. doi: 10.7717/peerj.18772 (PMC11737342; doi:10.7717/peerj.18772)
Supplement: Supplemental Information 1 [file peerj-13-18772-s001.zip › E20220077-figure-code/Figure3-5/Figure4C-5C.subcluster.dim.group.plot.r]

library(Seurat)
library(ggplot2)

args=commandArgs(T)
file <- args[1]
name <- args[2]
expr <- readRDS(file)

expr[["group"]] <- expr[["orig.ident"]]
expr[["group"]][expr[["group"]]=="G1-17" | expr[["group"]]== "G1-18" | expr[["group"]]== "G1-32"] <- "Con"
expr[["group"]][expr[["group"]]=="G2-27" | expr[["group"]]=="G2-28" | expr[["group"]]=="G2-29"] <- "LPS"
expr[["group"]][expr[["group"]]=="G3-13" | expr[["group"]]=="G3-23" | expr[["group"]]=="G3-4"] <- "LPS+Dex"
expr[["group"]][expr[["group"]]=="G4-24" | expr[["group"]]=="G4-26" | expr[["group"]]=="G4-33" ] <- "LPS+TMP"


expr[["group"]] = factor(paste0("",expr[["group"]]$group),levels=c("Con","LPS","LPS+Dex","LPS+TMP"))
DimPlot(expr, reduction = "umap",group.by="group") + scale_colour_manual(values=c("#4BAA75","#C34D33","#BA89B2","#0B75B7"))
ggsave(paste0(name,".DimPlot.Group.umap.png"),dpi=200,width=8,height=7)
ggsave(paste0(name,".DimPlot.Group.umap.pdf"),dpi=200,width=8,height=7)

DimPlot(expr, reduction = "tsne",group.by="group") + scale_colour_manual(values=c("#4BAA75","#C34D33","#BA89B2","#0B75B7"))
ggsave(paste0(name,".DimPlot.Group.tsne.png"),dpi=200,width=8,height=7)
ggsave(paste0(name,".DimPlot.Group.tsne.pdf"),dpi=200,width=8,height=7)
