# Supplementary material for: Single-cell transcriptome analysis reveals cellular reprogramming and changes of immune cell subsets following tetramethylpyrazine treatment in LPS-induced acute lung injury
Source: PeerJ. 2025 Jan 13;13:e18772. doi: 10.7717/peerj.18772 (PMC11737342; doi:10.7717/peerj.18772)
Supplement: Supplemental Information 1 [file peerj-13-18772-s001.zip › E20220077-figure-code/Figure3-5/Figure5EF.gene.expr.boxplot.r]

library(Seurat)
library(ggplot2)
library(reshape2)
library(ggpubr)

args=commandArgs(T)
file <- args[1]
expr <- readRDS(file)

expr <- subset(expr,idents=c(6))
expr[["group"]] <- expr[["orig.ident"]]
expr[["group"]][expr[["group"]]=="G1-17" | expr[["group"]]== "G1-18" | expr[["group"]]== "G1-32"] <- "Con"
expr[["group"]][expr[["group"]]=="G2-27" | expr[["group"]]=="G2-28" | expr[["group"]]=="G2-29"] <- "LPS"
expr[["group"]][expr[["group"]]=="G3-13" | expr[["group"]]=="G3-23" | expr[["group"]]=="G3-4"] <- "LPS+Dex"
expr[["group"]][expr[["group"]]=="G4-24" | expr[["group"]]=="G4-26" | expr[["group"]]=="G4-33" ] <- "LPS+TMP"

gene = read.table("gene.xls",header=T)
genes = gene$gene
genes = intersect(genes,rownames(expr))
expdata = t(as.matrix(expr[['RNA']]@data[genes,]))
expdata = data.frame(expdata)
expdata$group = expr[['group']]$group
data = melt(expdata,id.vars="group",variable.name="gene")

my_comparisons = list(c("LPS","Con"),c("LPS+Dex","LPS"),c("LPS+TMP","LPS"),c("LPS+TMP","LPS+Dex"))
for (i in unique(data$gene)){
	data2 = data[data$gene==i,]
	ggboxplot(data2,x="group",y="value",fill="group",palette=c("lancet")) + 
		stat_compare_means(comparisons = my_comparisons,method = "wilcox.test") + xlab("")+ylab("") + labs (title = i) +theme(plot.title = element_text(hjust = 0.5))

	name = i
	ggsave(paste0("C6.",name,".boxplot.wilcox.test.png"),dpi=200,width=8,height=8)
	ggsave(paste0("C6.",name,".boxplot.wilcox.test.pdf"),dpi=200,width=8,height=8)
}
