# Supplementary material for: Single-cell transcriptome analysis reveals cellular reprogramming and changes of immune cell subsets following tetramethylpyrazine treatment in LPS-induced acute lung injury
Source: PeerJ. 2025 Jan 13;13:e18772. doi: 10.7717/peerj.18772 (PMC11737342; doi:10.7717/peerj.18772)
Supplement: Supplemental Information 1 [file peerj-13-18772-s001.zip › E20220077-figure-code/Figure3-5/mancellanno.findmarker.plot.r]

library(Seurat)
library(ggplot2)
library(pheatmap)
library(dplyr)
library(reshape2)


args=commandArgs(T)

as_matrix <- function(mat){
    tmp <- matrix(data = 0L, nrow = mat@Dim[1], ncol = mat@Dim[2])
    row_pos <- mat@i + 1
    col_pos <- findInterval(seq(mat@x) - 1, mat@p[-1]) + 1
    val <- mat@x
    for (i in seq_along(val)) {
        tmp[row_pos[i], col_pos[i]] <- val[i]
    }
    row.names(tmp) <- mat@Dimnames[[1]]
    colnames(tmp) <- mat@Dimnames[[2]]
    return(tmp)
}

getDefaultColors <- function(n = NULL, type = 1){
    if(type == 1){
        colors <- c("#cb7c77", "#68d359", "#6a7dc9", "#c9d73d", "#c555cb",
                    "#d7652d", "#7cd5c8", "#c49a3f", "#507d41", "#5d8d9c",
                    "#90353b", "#674c2a", "#1B9E77", "#c5383c", "#0081d1",
                    "#ffd900", "#502e71", "#c8b693", "#aed688", "#f6a97a",
                    "#c6a5cc", "#798234", "#6b42c8", "#cf4c8b", "#666666",
                    "#feb308", "#ff1a1a", "#1aff1a", "#1a1aff", "#ffff1a")
    }else if(type == 2){
        if(n <= 8){
            colors <- c("#66C2A5", "#FC8D62", "#8DA0CB", "#E78AC3",
                        "#A6D854", "#FFD92F", "#E5C494", "#B3B3B3")
        }else if(n <= 14){
            colors <- c("#437BFE", "#FEC643", "#43FE69", "#FE6943", "#C643FE",
                        "#43D9FE", "#B87A3D", "#679966", "#993333", "#7F6699",
                        "#E78AC3", "#333399", "#A6D854", "#E5C494")
        }
        else if(n <= 20){
            colors <- c("#87b3d4", "#d5492f", "#6bd155", "#683ec2", "#c9d754",
                        "#d04dc7", "#81d8ae", "#d34a76", "#607d3a", "#6d76cb",
                        "#ce9d3f", "#81357a", "#d3c3a4", "#3c2f5a", "#b96f49",
                        "#4e857e", "#6e282c", "#d293c8", "#393a2a", "#997579")
        }else if(n <= 30){
            colors <- c("#628bac", "#ceda3f", "#7e39c9", "#72d852", "#d849cc",
                        "#5e8f37", "#5956c8", "#cfa53f", "#392766", "#c7da8b",
                        "#8d378c", "#68d9a3", "#dd3e34", "#8ed4d5", "#d84787",
                        "#498770", "#c581d3", "#d27333", "#6680cb", "#83662e",
                        "#cab7da", "#364627", "#d16263", "#2d384d", "#e0b495",
                        "#4b272a", "#919071", "#7b3860", "#843028", "#bb7d91")
        }else{
            colors <- c("#982f29", "#5ddb53", "#8b35d6", "#a9e047", "#4836be",
                        "#e0dc33", "#d248d5", "#61a338", "#9765e5", "#69df96",
                        "#7f3095", "#d0d56a", "#371c6b", "#cfa738", "#5066d1",
                        "#e08930", "#6a8bd3", "#da4f1e", "#83e6d6", "#df4341",
                        "#6ebad4", "#e34c75", "#50975f", "#d548a4", "#badb97",
                        "#b377cf", "#899140", "#564d8b", "#ddb67f", "#292344",
                        "#d0cdb8", "#421b28", "#5eae99", "#a03259", "#406024",
                        "#e598d7", "#343b20", "#bbb5d9", "#975223", "#576e8b",
                        "#d97f5e", "#253e44", "#de959b", "#417265", "#712b5b",
                        "#8c6d30", "#a56c95", "#5f3121", "#8f846e", "#8f5b5c")
        }
    }else if(type == 3){
        # colors <- c("#07a2a4", "#9a7fd1", "#588dd5", "#f5994e",
        #             "#c05050", "#59678c", "#c9ab00", "#7eb00a")
        colors <- c("#c14089", "#6f5553", "#E5C494", "#738f4c", "#bb6240",
                    "#66C2A5", "#2dfd29", "#0c0fdc")
    }
    if(!is.null(n)){
        if(n <= length(colors)){
            colors <- colors[1:n]
        }else{
            step <- 16777200 %/% (n - length(colors)) - 2
            add.colors <- paste0("#", as.hexmode(seq(from = sample(1:step, 1),
                                                     by = step, length.out = (n-length(colors)))))
            colors <- c(colors, add.colors)
        }
    }
    return(colors)
}

runDiffExpr <- function (expr, savePath, name, n.markers = 3, clusterStashName = "celltype") {
    cell.annotation <- data.frame(barcodes = colnames(x = expr), 
        stringsAsFactors = F)
    cell.annotation <- cbind(cell.annotation, expr@reductions$tsne@cell.embeddings)
    cell.annotation$Cluster <- factor(expr@meta.data[[clusterStashName]])
    clusters <- unique(cell.annotation$Cluster)
    #clusters <- sort(clusters)
    def.colors <- getDefaultColors(n = length(clusters))
    cluster.colors <- c()
    for (i in 1:length(clusters)) {
        cluster.colors[as.character(clusters[i])] = def.colors[i]
    }
    diff.expr.genes <- FindAllMarkers(expr, only.pos = FALSE, 
        min.pct = 0.25, logfc.threshold = 0.25, test.use = "wilcox")
    diff.expr.genes <- diff.expr.genes[, c("cluster", "gene", 
        "p_val", "avg_logFC", "pct.1", "pct.2", "p_val_adj")]
    #diff.expr.genes[, "cluster"] = factor(diff.expr.genes[, "cluster"])
    #diff.expr.genes <- diff.expr.genes[order(diff.expr.genes[, 
    #    "cluster"]), ]
    save(diff.expr.genes, file = file.path(savePath, paste(name, 
        ".markers.Rdata", sep = "")))
    write.table(diff.expr.genes, paste(name, "_ConservedMarkers.csv", 
        sep = ""), sep = ",", quote = F, row.names = F)
    top.genes <- diff.expr.genes %>% group_by(cluster) %>% top_n(n = n.markers, 
        wt = avg_logFC)
    de.pre <- preDEheatmap(expr = expr, cell.annotation = cell.annotation, 
        genes = top.genes$gene, sel.col.anno = c("Cluster"), 
        slot = "scale.data", min.value = -2.5, max.value = 2.5)
    ann_colors = list(Cluster = cluster.colors)
    p.de.heatmap <- pheatmap(de.pre$expr.data, color = colorRampPalette(c("#4393C3", 
        "white", "#D6604D"))(100), annotation_col = de.pre$cell.cluster, 
        annotation_colors = ann_colors, fontsize = 7, gaps_col = de.pre$gaps_col, 
        cluster_rows = F, cluster_cols = F, show_colnames = F, 
        silent = T)
    DEplot.height <- 0.5 + 0.1 * n.markers * length(unique(cell.annotation$Cluster))
    ggsave(filename = file.path(savePath, paste(name, "_top_marker_heatmap.pdf", 
        sep = "")), p.de.heatmap, width = 8, height = DEplot.height, 
        dpi = 200)
    ggsave(filename = file.path(savePath, paste(name, "_top_marker_heatmap.png", 
        sep = "")), p.de.heatmap, width = 8, height = DEplot.height, 
        dpi = 200)
    ncluster = length(clusters)
    nn = dim(top.genes)[1]
    if (ncluster < 10) {
        nn2 = 8
    }else {
        nn2 = 12
    }
    if (ncluster > 17) {
        nn2 = 16
    }
    pdf(file.path(savePath, paste(name, "_top_marker_tsne.pdf", 
        sep = "")), width = 12, height = nn/1.7, onefile = F)
    print(FeaturePlot(expr, features = unique(top.genes$gene), cols = c("grey", 
        "red"), reduction = "tsne"))
    dev.off()
    png(file.path(savePath, paste(name, "_top_marker_tsne.png", 
        sep = "")), width = 12 * 100, height = nn/1.7 * 100)
    print(FeaturePlot(expr, features = unique(top.genes$gene), cols = c("grey", 
        "red"), reduction = "tsne"))
    dev.off()
    return(diff.expr.genes)
}

preDEheatmap <- function(expr, cell.annotation, genes = NULL, cells = NULL,
                         sel.col.anno = c("Cluster", "Cell.Type"),
                         slot = "scale.data",
                         min.value = -2.5, max.value = 2.5){

    
    if(slot == "scale.data"){
        expr.data <- GetAssayData(object = expr, slot = slot)
    }else{
        expr.data0 <- expr[["RNA"]]@data
        ####z-score
        scaletpm = apply(expr.data0,1,scale)
        expr.data = t(scaletpm)
        colnames(expr.data) = colnames(expr.data0)
    }
    if(!is.null(genes)){
        genes <- intersect(genes, rownames(expr.data))
        expr.data <- expr.data[genes, ]
    }
    if(!is.null(cells)){
        cells <- intersect(cells, colnames(expr.data))
        expr.data <- expr.data[, cells]
    }

    rownames(cell.annotation) <- cell.annotation$barcodes
    cell.annotation <- cell.annotation[colnames(expr.data), ]
    cell.cluster <- cell.annotation[order(cell.annotation$Cluster), sel.col.anno, drop = FALSE]
    expr.data <- expr.data[, rownames(cell.cluster)]

    ## limitData
    expr.data <- limitData(expr.data, min = min.value, max = max.value)

    ## gaps_col
    num.cluster <- table(cell.cluster$Cluster)
    #num.cluster <- num.cluster[as.character(0 : (length(num.cluster)-1))]
    gaps_col <- cumsum(num.cluster)

    return(list(expr.data = expr.data,
                cell.cluster = cell.cluster,
                gaps_col = gaps_col))
}

limitData <- function(data, min = NULL, max = NULL){
    data2 <- data
    if(!is.null(min)){
        data2[data2 < min] <- min
    }
    if(!is.null(max)){
        data2[data2 > max] <- max
    }
    return(data2)
}


runVln_cellpct_plot <- function(Path,expr,expdata,n.markers){
    dir.create(file.path(Path,"Plot"))
    setwd(file.path(Path,"Plot"))
    library(Seurat)
    library(ggplot2)
    library(reshape2)
    library(dplyr)
    library(cowplot)
    library(rlang)
    
    ##marker gene Vlnplot
    diff.expr.genes <- read.table(file.path(Path,"all_ConservedMarkers.csv"),sep=",",header=T,stringsAsFactors=F)
    marker <- diff.expr.genes %>% group_by(cluster) %>% top_n(n = n.markers, wt = avg_logFC)
    #marker_expr <- FetchData(expr,vars = marker$gene)
    marker_expr <- as.data.frame(expdata[,marker$gene])
    ncluster <- length(levels(expr))
    def.colors <- getDefaultColors(n = ncluster)
    
    data <- marker_expr %>% tibble::rownames_to_column('barcodes') %>% melt('barcodes')
    data$celltype <- paste0("",Idents(expr))
    colnames(data)[2]='gene'
    data$celltype = factor(data$celltype)
    data$gene <- factor(data$gene,levels = unique(data$gene))
    
    if (ncluster < 10) {
        nn2 = 8
    }else{
        nn2 = 12       
    }
    if (ncluster > 17) {
        nn2 = 16
    }
    nn <- length(marker$gene)
    
    p <- ggplot() + 
        geom_violin(data=data,mapping=aes(x=celltype,y=value,fill=celltype),scale = "width", trim = TRUE,width=1) +
        theme_bw() +
        scale_y_continuous(position="right") +
        facet_grid(rows = vars(gene), scales = "free", switch = "y") +
        theme_cowplot(font_size = 12) +
        theme(legend.position="none",plot.title = element_text(hjust = 0.5),
        panel.grid = element_blank(),
        strip.background.y = element_blank(),
        axis.title.x.bottom = element_blank(),
        axis.ticks.x.bottom = element_blank(),
        axis.title.y.left = element_blank(),
        axis.ticks.y.left = element_blank(),
        axis.title.y.right=element_text(size=25,face='bold',colour='black'),
        axis.text.y.left = element_blank(),
        panel.background = element_rect(color = "black"),
        strip.background = element_blank(),
        strip.text = element_text(face = "bold",size=20),
        axis.text.x = element_text(angle = 45, hjust = 1, vjust = 0.5,size=18,colour='black',face='bold'),
        strip.text.y.left = element_text(angle = 0,size=18))+ggtitle("") + labs(y = "") + scale_fill_manual(values=def.colors)
    p <- p + theme(axis.text.y = element_text(vjust = 0,size= 8,colour='black',face='bold')) + theme(plot.margin=unit(rep(4,8),'lines'))
    pdf("all_top_marker_violin_nodot.pdf", width = nn2 + 1, height = nn/1.7, onefile = F)
    print(p)
    dev.off()
    png("all_top_marker_violin_nodot.png",width=(nn2+1)*100,height=nn/2*100)
    print(p)
    dev.off()
    
    ##dot plot
	
	PercentAbove <- function (x, threshold){
		return(length(x = x[x > threshold])/length(x = x))
	}
	
	Dotplot <- function (object, assay = NULL, features, cols = c("lightgrey","blue"), col.min = -2.5, col.max = 2.5, dot.min = 0, dot.scale = 6, group.by = NULL, split.by = NULL, scale.by = "radius", scale.min = NA,scale.max = NA, ...) {
		assay <- assay %||% DefaultAssay(object = object)
		DefaultAssay(object = object) <- assay
		scale.func <- switch(EXPR = scale.by, size = scale_size, 
			radius = scale_radius, stop("'scale.by' must be either 'size' or 'radius'"))
		data.features <- FetchData(object = object, vars = features)
		data.features$id <- if (is.null(x = group.by)) {
			Idents(object = object)
		}else {
			object[[group.by, drop = TRUE]]
		}
		if (!is.factor(x = data.features$id)) {
			data.features$id <- factor(x = data.features$id)
		}
		id.levels <- levels(x = data.features$id)
		data.features$id <- as.vector(x = data.features$id)
		if (!is.null(x = split.by)) {
			splits <- object[[split.by, drop = TRUE]]
			if (length(x = unique(x = splits)) > length(x = cols)) {
				stop("Not enought colors for the number of groups")
			}
			cols <- cols[1:length(x = unique(x = splits))]
			names(x = cols) <- unique(x = splits)
			data.features$id <- paste(data.features$id, splits, sep = "_")
			unique.splits <- unique(x = splits)
			id.levels <- paste0(rep(x = id.levels, each = length(x = unique.splits)), 
				"_", rep(x = unique(x = splits), times = length(x = id.levels)))
		}
		data.plot <- lapply(X = unique(x = data.features$id), FUN = function(ident) {
			data.use <- data.features[data.features$id == ident, 
				1:(ncol(x = data.features) - 1), drop = FALSE]
			avg.exp <- apply(X = data.use, MARGIN = 2, FUN = function(x) {
				return(mean(x = expm1(x = x)))
			})
			pct.exp <- apply(X = data.use, MARGIN = 2, FUN = PercentAbove, 
				threshold = 0)
			return(list(avg.exp = avg.exp, pct.exp = pct.exp))
		})
		names(x = data.plot) <- unique(x = data.features$id)
		data.plot <- lapply(X = names(x = data.plot), FUN = function(x) {
			data.use <- as.data.frame(x = data.plot[[x]])
			data.use$features.plot <- rownames(x = data.use)
			data.use$id <- x
			return(data.use)
		})
		data.plot <- do.call(what = "rbind", args = data.plot)
		if (!is.null(x = id.levels)) {
			data.plot$id <- factor(x = data.plot$id, levels = id.levels)
		}
		avg.exp.scaled <- sapply(X = unique(x = data.plot$features.plot), 
			FUN = function(x) {
				data.use <- data.plot[data.plot$features.plot == 
					x, "avg.exp"]
				data.use <- scale(x = data.use)
				data.use <- MinMax(data = data.use, min = col.min, 
					max = col.max)
				return(data.use)
			})
		avg.exp.scaled <- as.vector(x = t(x = avg.exp.scaled))
		if (!is.null(x = split.by)) {
			avg.exp.scaled <- as.numeric(x = cut(x = avg.exp.scaled, 
				breaks = 20))
		}
		data.plot$avg.exp.scaled <- avg.exp.scaled
		data.plot$features.plot <- factor(x = data.plot$features.plot, 
			levels = rev(x = features))
		data.plot$pct.exp[data.plot$pct.exp < dot.min] <- NA
		data.plot$pct.exp <- data.plot$pct.exp * 100
		if (!is.null(x = split.by)) {
			splits.use <- vapply(X = strsplit(x = as.character(x = data.plot$id), 
				split = "_"), FUN = "[[", FUN.VALUE = character(length = 1L), 
				2)
			data.plot$colors <- mapply(FUN = function(color, value) {
				return(colorRampPalette(colors = c("grey", color))(20)[value])
			}, color = cols[splits.use], value = avg.exp.scaled)
		}
		color.by <- ifelse(test = is.null(x = split.by), yes = "avg.exp.scaled", 
			no = "colors")
		if (!is.na(x = scale.min)) {
			data.plot[data.plot$pct.exp < scale.min, "pct.exp"] <- scale.min
		}
		if (!is.na(x = scale.max)) {
			data.plot[data.plot$pct.exp > scale.max, "pct.exp"] <- scale.max
		}
		plot <- ggplot(data = data.plot, mapping = aes_string(x = "id", 
			y = "features.plot")) + geom_point(mapping = aes_string(size = "pct.exp", 
			color = color.by)) + scale.func(range = c(0, dot.scale), 
			limits = c(scale.min, scale.max)) + theme(axis.title.x = element_blank(), 
			axis.title.y = element_blank()) + guides(size = guide_legend(title = "Percent Expressed")) + 
			labs(x = "Identity", y = ifelse(test = is.null(x = split.by), 
				yes = "Features", no = "Split Identity")) + theme_cowplot()
		if (!is.null(x = split.by)) {
			plot <- plot + scale_color_identity()
		}else if (length(x = cols) == 1) {
			plot <- plot + scale_color_distiller(palette = cols)
		}else {
			plot <- plot + scale_color_gradient(low = cols[1], high = cols[2])
		}
		if (is.null(x = split.by)) {
			plot <- plot + guides(color = guide_colorbar(title = "Average Expression"))
		}
		return(plot)
	}
	Dotplot(expr, features = unique(marker$gene)) + RotatedAxis()
    ggsave(paste("all_top", "_marker_dotplot.png", sep = ""),width = nn2/1.2, height = nn/3)
	ggsave(paste("all_top", "_marker_dotplot.pdf", sep = ""),width = nn2/1.2, height = nn/3)
    
	##cell pct plot
    cell_pct_df <- read.table(file.path(Path,"all_Samples_cell_pct.csv"),sep=",",header=T,row.name=1,check.names=F)
    cell_pct_df <- cell_pct_df[,grep("_Number",colnames(cell_pct_df)),drop=F]
    colnames(cell_pct_df) = gsub("_Number","",colnames(cell_pct_df))
    cell_pct_df$celltype = rownames(cell_pct_df)
    data = melt(cell_pct_df,id.vars = "celltype",variable.name = "sample")

    def.colors <- getDefaultColors(n = length(unique(data$sample)))
    data$celltype = factor(data$celltype)
    
    ##Sample Pct bar 
    g <- ggplot(data, aes(x = value, y = celltype  , fill = sample))
    g <- g + geom_bar(stat = "identity", position = "fill", width = 0.9) + 
        theme(legend.title = element_blank(), title = element_text(face = "bold", size = 16, colour = "black"), 
        axis.title = element_text(face = "bold", size = 15, colour = "black"), 
        axis.text.x = element_text(angle = 80,face = "bold", size = 13, colour = "black", hjust = 1), 
        axis.text.y = element_text(face = "bold", size = 15, colour = "black"), 
        legend.text = element_text(face = "bold", size = 13, colour = "black"))
    g <- g + labs(y = "", x = "Percent", title = "", cex = 0.8)  +scale_fill_manual(values = def.colors)

    ggsave("all_sample_celltype_pct_bar.pdf", width = 8, height = 6)
    ggsave("all_sample_celltype_pct_bar.png", width = 8, height = 6)

    ##Sample Number bar 
    g <- ggplot(data, aes(x = value, y = celltype  , fill = sample))
    g <- g + geom_bar(stat = "identity", position = "dodge", width = 0.9) + 
        theme(legend.title = element_blank(), title = element_text(face = "bold", size = 16, colour = "black"), 
        axis.title = element_text(face = "bold", size = 15, colour = "black"), 
        axis.text.x = element_text(angle = 0, face = "bold", size = 13, colour = "black"), 
        axis.text.y = element_text(face = "bold", size = 15, colour = "black"), 
        legend.text = element_text(face = "bold", size = 13, colour = "black"))
    g <- g + labs(y = "", x = "Number", title = "", cex = 0.8)  +scale_fill_manual(values = def.colors)
    ggsave("all_sample_celltype_count_bar.pdf", width = 8, height = 6)
    ggsave("all_sample_celltype_count_bar.png", width = 8, height = 6)
}


file = args[1]
annofile = args[2]
species = args[3]

savePath = getwd()
expr <- readRDS(file)
df  <- read.table(annofile,header=F,sep="\t",stringsAsFactors=F)
celltype.info <- df$V2
names(celltype.info) <- df$V1
expr <- RenameIdents(expr,celltype.info)
expr[['celltype']] = Idents(expr,levels = c(names(sort(table(Idents(expr)),decreasing = T))))

##pipeline
diff.expr.genes <- runDiffExpr(expr,savePath,"all",n.markers=3)
expdata = t(as_matrix(expr[["RNA"]]@data))
runVln_cellpct_plot(savePath,expr,expdata,n.markers=3)
