# Supplementary material for: Single-cell transcriptome analysis reveals cellular reprogramming and changes of immune cell subsets following tetramethylpyrazine treatment in LPS-induced acute lung injury
Source: PeerJ. 2025 Jan 13;13:e18772. doi: 10.7717/peerj.18772 (PMC11737342; doi:10.7717/peerj.18772)
Supplement: Supplemental Information 1 [file peerj-13-18772-s001.zip › E20220077-figure-code/Figure3-5/Figure4B-5B.subcluster.dim.sample.plot.r]

library(Seurat)
library(ggplot2)

args=commandArgs(T)
file <- args[1]
name <- args[2]
expr <- readRDS(file)

expr[["sample"]] <- expr[["orig.ident"]]

expr[["sample"]][expr[["sample"]]=="G1-17"] = "Con-1"
expr[["sample"]][expr[["sample"]]=="G1-18"] = "Con-2"
expr[["sample"]][expr[["sample"]]=="G1-32"] = "Con-3"
expr[["sample"]][expr[["sample"]]=="G2-27"] = "LPS-1"
expr[["sample"]][expr[["sample"]]=="G2-28"] = "LPS-2"
expr[["sample"]][expr[["sample"]]=="G2-29"] = "LPS-3"
expr[["sample"]][expr[["sample"]]=="G3-13"] = "LPS+Dex-1"
expr[["sample"]][expr[["sample"]]=="G3-23"] = "LPS+Dex-2"
expr[["sample"]][expr[["sample"]]=="G3-4"] = "LPS+Dex-3"
expr[["sample"]][expr[["sample"]]=="G4-24"] = "LPS+TMP-1"
expr[["sample"]][expr[["sample"]]=="G4-26"] = "LPS+TMP-2"
expr[["sample"]][expr[["sample"]]=="G4-33"] = "LPS+TMP-3"

expr[["sample"]] = factor(paste0("",expr[["sample"]]$sample),levels=c("Con-1","Con-2","Con-3","LPS-1","LPS-2","LPS-3","LPS+Dex-1","LPS+Dex-2","LPS+Dex-3","LPS+TMP-1","LPS+TMP-2","LPS+TMP-3"))
DimPlot(expr, reduction = "umap",group.by="sample") + scale_colour_manual(values=c("#5ACC8C","#4BAA75","#388058","#E65B3C","#C34D33","#993C28","#E6A9DC","#BA89B2","#997192","#0E93E6","#0B75B7","#096299"))
ggsave(paste0(name,".DimPlot.sample.umap.png"),dpi=200,width=8,height=7)
ggsave(paste0(name,".DimPlot.sample.umap.pdf"),dpi=200,width=8,height=7)

DimPlot(expr, reduction = "tsne",group.by="sample") + scale_colour_manual(values=c("#5ACC8C","#4BAA75","#388058","#E65B3C","#C34D33","#993C28","#E6A9DC","#BA89B2","#997192","#0E93E6","#0B75B7","#096299"))
ggsave(paste0(name,".DimPlot.sample.tsne.png"),dpi=200,width=8,height=7)
ggsave(paste0(name,".DimPlot.sample.tsne.pdf"),dpi=200,width=8,height=7)
