# Supplementary material for: Single-cell transcriptome analysis reveals cellular reprogramming and changes of immune cell subsets following tetramethylpyrazine treatment in LPS-induced acute lung injury
Source: PeerJ. 2025 Jan 13;13:e18772. doi: 10.7717/peerj.18772 (PMC11737342; doi:10.7717/peerj.18772)
Supplement: Supplemental Information 1 [file peerj-13-18772-s001.zip › E20220077-figure-code/Figure3-5/Figure3CFI-4D-5D.subcluster.pct.plot/Figure3CFI-4D-5D.subcluster.pct.plot.r]

library(ggplot2)
library(ggpubr)

name = args[1]

GGbox <- function(data_tmp2,name){
  p=ggboxplot(data_tmp2,x="group",y="value",color="group", add="jitter")+
    xlab("")+ylab("")
  p=p+  theme(axis.text= element_text(colour = "black",size = 15),
        #axis.text.x= element_blank() ,
        axis.text.x= element_text(colour = "black",size = 15,angle=45, hjust=1, vjust=1),
        axis.title = element_text(colour = "black",size = 18),
        #axis.line = element_line(colour = "black",size=1),
        title=element_text(colour = "black",size=18),
        legend.title =element_blank() ,
        legend.position = "right",
        legend.text = element_text(size = 18,face = "bold",colour = "black"),
        panel.grid.major = element_blank() 
  ) + scale_colour_manual(values=c("#4BAA75","#C34D33","#BA89B2","#0B75B7"))
  ggsave(paste0(name,".pct.compare.addjitter.png"),p,dpi=200,width=8,height=6)
  ggsave(paste0(name,".pct.compare.addjitter.pdf"),p,dpi=200,width=8,height=6)
}


data = read.table(paste0(name,".celltype.pct.xls"),sep="\t",header=T,check.names=F)

for (i in unique(data$celltype)){
	data2 = data[data$celltype==i,]
	data2$group = factor(data2$group,levels=c("Con","LPS","LPS+Dex","LPS+TMP"))
	GGbox(data2,paste0(name,".",i))
}
