# Supplementary material for: Single-cell transcriptome analysis reveals cellular reprogramming and changes of immune cell subsets following tetramethylpyrazine treatment in LPS-induced acute lung injury
Source: PeerJ. 2025 Jan 13;13:e18772. doi: 10.7717/peerj.18772 (PMC11737342; doi:10.7717/peerj.18772)
Supplement: Supplemental Information 1 [file peerj-13-18772-s001.zip › E20220077-figure-code/Figure3-5/Figure3ADG-4A-5A.subcluster.umap.tsne.plot/Figure3ADG-4A-5A.subcluster.umap.tsne.plot.r]

library(Seurat)
library(ggplot2)
args=commandArgs(T)

file = args[1]
annofile = args[2]
expr <- readRDS(file)
df  <- read.table(annofile,header=F,sep="\t",stringsAsFactors=F)

celltype.info <- df$V2
names(celltype.info) <- df$V1

get_lable_len <- function (labels){
    len = length(unique(labels))
    charmax = max(nchar(as.character(unique(labels))))
    nn = floor((len - 1)/20)
    nn2 = (nn + 1) * charmax * 0.085
    return(nn2)
}

expr2 <- RenameIdents(expr,celltype.info)
w <- 6 + get_lable_len(Idents(expr2))

Idents(expr2) <- factor(Idents(expr2),levels = c(names(sort(table(Idents(expr2)),decreasing = T))))

p1 <- DimPlot(expr2, reduction = "tsne", label = TRUE,label.size =2)
ggsave('celltype_anno_cluster_combin_by_tsne.png',p1,dpi=300,width=w,height=5)
ggsave('celltype_anno_cluster_combin_by_tsne.pdf',p1,dpi=300,width=w,height=5)

p2 <- DimPlot(expr2, reduction = "umap", label = TRUE,label.size =2)
ggsave('celltype_anno_cluster_combin_by_umap.png',p2,dpi=300,width=w,height=5)
ggsave('celltype_anno_cluster_combin_by_umap.pdf',p2,dpi=300,width=w,height=5)

labels.info = paste0("C",df$V1,":",df$V2)

w <- 8 + get_lable_len(Idents(expr2))
p3 <- DimPlot(expr, reduction = "tsne", label = TRUE,label.size =2) + scale_colour_discrete(labels=labels.info)
ggsave('celltype_anno_cluster_by_tsne.png',p3,dpi=300,width=w,height=5)
ggsave('celltype_anno_cluster_by_tsne.pdf',p3,dpi=300,width=w,height=5)

p4 <- DimPlot(expr, reduction = "umap", label = TRUE,label.size =2) + scale_colour_discrete(labels=labels.info)
ggsave('celltype_anno_cluster_by_umap.png',p4,dpi=300,width=w,height=5)
ggsave('celltype_anno_cluster_by_umap.pdf',p4,dpi=300,width=w,height=5)
