# Supplementary material for: Single-cell transcriptome analysis reveals cellular reprogramming and changes of immune cell subsets following tetramethylpyrazine treatment in LPS-induced acute lung injury
Source: PeerJ. 2025 Jan 13;13:e18772. doi: 10.7717/peerj.18772 (PMC11737342; doi:10.7717/peerj.18772)
Supplement: Supplemental Information 1 [file peerj-13-18772-s001.zip › E20220077-figure-code/Figure2/Figure2F/Figure2F.r]

library(ggplot2)
library(ggpubr)

Path=getwd()
cell_pct_df <- read.table(file.path(Path,"celltype.pct.xls"),sep="\t",header=T,row.name=1,check.names=F)
cell_pct_df <- cell_pct_df[,grep("_percent",colnames(cell_pct_df)),drop=F]
colnames(cell_pct_df) = gsub("_percent","",colnames(cell_pct_df))
cell_pct_df$celltype = rownames(cell_pct_df)
data = melt(cell_pct_df,id.vars = "celltype",variable.name = "sample")

data$group = as.character(data$sample)
data$group[data$group=="con-1"| data$group=="con-2" | data$group=="con-3"] = "Con"
data$group[data$group=="LPS-1"| data$group=="LPS-2" | data$group=="LPS-3"] = "LPS"
data$group[data$group=="LPS+Dex-1"| data$group=="LPS+Dex-2" | data$group=="LPS+Dex-3"] = "LPS+Dex"
data$group[data$group=="LPS+TMP-1"| data$group=="LPS+TMP-2" | data$group=="LPS+TMP-3"] = "LPS+TMP"
data$group = factor(data$group,levels=c("Con","LPS","LPS+Dex","LPS+TMP"))
data$celltype = as.character(data$celltype)
data$celltype = factor(data$celltype,levels=c("Myeloid_cells","B_cells","T_cells","NK_cells","Fibroblasts","Endothelial_cells","Epithelial_cells"))


p=ggboxplot(data,x="group",y="value",color="group", add="jitter")+facet_wrap(celltype~.,nrow=1) + xlab("")+ylab("") 

p=p+  theme(axis.text= element_text(colour = "black",size = 15),
	axis.text.x= element_text(colour = "black",size = 15,angle=45, hjust=1, vjust=1),
	axis.title = element_text(colour = "black",size = 18),
	#axis.line = element_line(colour = "black",size=1),
	title=element_text(colour = "black",size=18),
	legend.title =element_blank() ,
	legend.position = "right",
	legend.text = element_text(size = 18,face = "bold",colour = "black"),
	panel.grid.major = element_blank()
) + scale_colour_manual(values=c("#4BAA75","#C34D33","#BA89B2","#0B75B7"))

ggsave("celltype.pct.png",p,dpi=200,width=12,height=6)
ggsave("celltype.pct.pdf",p,dpi=200,width=12,height=6)
