# Supplementary material for: Single-cell transcriptome analysis reveals cellular reprogramming and changes of immune cell subsets following tetramethylpyrazine treatment in LPS-induced acute lung injury
Source: PeerJ. 2025 Jan 13;13:e18772. doi: 10.7717/peerj.18772 (PMC11737342; doi:10.7717/peerj.18772)
Supplement: Supplemental Information 1 [file peerj-13-18772-s001.zip › E20220077-figure-code/Figure2/Figure2A/Figure2A.r]

library(Seurat)
library(ggplot2)

expr <- readRDS("manual_Annotation_SeuratObject.rds")
Idents(expr) = factor(paste0("",Idents(expr)),levels=c("Myeloid_cells","B_cells","T_cells","NK_cells","Fibroblasts","Endothelial_cells","Epithelial_cells"))

DimPlot(expr, reduction = "umap",label.size =0) + 
    scale_colour_manual(values=c("#584BA9","#DC9132","#D25536","#0B75B7","#35B44F","#DED05B","#D686B4")) 
ggsave("manual_Annotation.umap.png",dpi=200,width=8,height=6)
ggsave("manual_Annotation.umap.pdf",dpi=200,width=8,height=6)
