# Supplementary material for: Single-cell transcriptome analysis reveals cellular reprogramming and changes of immune cell subsets following tetramethylpyrazine treatment in LPS-induced acute lung injury
Source: PeerJ. 2025 Jan 13;13:e18772. doi: 10.7717/peerj.18772 (PMC11737342; doi:10.7717/peerj.18772)
Supplement: Supplemental Information 1 [file peerj-13-18772-s001.zip › E20220077-figure-code/Figure2/Figure2B/Figure2B.r]

library(Seurat)
library(ggplot2)
library(rlang)  ##%||%
library(cowplot) ##theme_cowplot()

#config
expr <- readRDS("manual_Annotation_SeuratObject.rds")
Idents(expr) = factor(paste0("",Idents(expr)),levels=c("Myeloid_cells","B_cells","T_cells","NK_cells","Fibroblasts","Endothelial_cells","Epithelial_cells"))
top.genes <- read.table("gene.txt",header=F,sep="\t",stringsAsFactors=F)
savePath <- getwd()

ncluster <- length(levels(expr))
if (ncluster < 10) {
    nn2 = 8
}else{
    nn2 = 12       
}
if (ncluster > 17) {
    nn2 = 16
}

name <- "celltype"
nn <- dim(top.genes)[1]
DefaultAssay(expr) <- "RNA"


#function
PercentAbove <- function (x, threshold){
    return(length(x = x[x > threshold])/length(x = x))
}


Dotplot <- function (object, assay = NULL, features, cols = c("lightgrey","blue"), col.min = -2.5, col.max = 2.5, dot.min = 0, dot.scale = 6, group.by = NULL, split.by = NULL, scale.by = "radius", scale.min = NA,scale.max = NA, ...) {
    assay <- assay %||% DefaultAssay(object = object)
    DefaultAssay(object = object) <- assay
    scale.func <- switch(EXPR = scale.by, size = scale_size, 
        radius = scale_radius, stop("'scale.by' must be either 'size' or 'radius'"))
    data.features <- FetchData(object = object, vars = features)
    data.features$id <- if (is.null(x = group.by)) {
        Idents(object = object)
    }else {
        object[[group.by, drop = TRUE]]
    }
    if (!is.factor(x = data.features$id)) {
        data.features$id <- factor(x = data.features$id)
    }
    id.levels <- levels(x = data.features$id)
    data.features$id <- as.vector(x = data.features$id)
    if (!is.null(x = split.by)) {
        splits <- object[[split.by, drop = TRUE]]
        if (length(x = unique(x = splits)) > length(x = cols)) {
            stop("Not enought colors for the number of groups")
        }
        cols <- cols[1:length(x = unique(x = splits))]
        names(x = cols) <- unique(x = splits)
        data.features$id <- paste(data.features$id, splits, sep = "_")
        unique.splits <- unique(x = splits)
        id.levels <- paste0(rep(x = id.levels, each = length(x = unique.splits)), 
            "_", rep(x = unique(x = splits), times = length(x = id.levels)))
    }
    data.plot <- lapply(X = unique(x = data.features$id), FUN = function(ident) {
        data.use <- data.features[data.features$id == ident, 
            1:(ncol(x = data.features) - 1), drop = FALSE]
        avg.exp <- apply(X = data.use, MARGIN = 2, FUN = function(x) {
            return(mean(x = expm1(x = x)))
        })
        pct.exp <- apply(X = data.use, MARGIN = 2, FUN = PercentAbove, 
            threshold = 0)
        return(list(avg.exp = avg.exp, pct.exp = pct.exp))
    })
    names(x = data.plot) <- unique(x = data.features$id)
    data.plot <- lapply(X = names(x = data.plot), FUN = function(x) {
        data.use <- as.data.frame(x = data.plot[[x]])
        data.use$features.plot <- rownames(x = data.use)
        data.use$id <- x
        return(data.use)
    })
    data.plot <- do.call(what = "rbind", args = data.plot)
    if (!is.null(x = id.levels)) {
        data.plot$id <- factor(x = data.plot$id, levels = id.levels)
    }
    avg.exp.scaled <- sapply(X = unique(x = data.plot$features.plot), 
        FUN = function(x) {
            data.use <- data.plot[data.plot$features.plot == 
                x, "avg.exp"]
            data.use <- scale(x = data.use)
            data.use <- MinMax(data = data.use, min = col.min, 
                max = col.max)
            return(data.use)
        })
    avg.exp.scaled <- as.vector(x = t(x = avg.exp.scaled))
    if (!is.null(x = split.by)) {
        avg.exp.scaled <- as.numeric(x = cut(x = avg.exp.scaled, 
            breaks = 20))
    }
    data.plot$avg.exp.scaled <- avg.exp.scaled
    data.plot$features.plot <- factor(x = data.plot$features.plot, 
        levels = rev(x = features))
    data.plot$pct.exp[data.plot$pct.exp < dot.min] <- NA
    data.plot$pct.exp <- data.plot$pct.exp * 100
    if (!is.null(x = split.by)) {
        splits.use <- vapply(X = strsplit(x = as.character(x = data.plot$id), 
            split = "_"), FUN = "[[", FUN.VALUE = character(length = 1L), 
            2)
        data.plot$colors <- mapply(FUN = function(color, value) {
            return(colorRampPalette(colors = c("grey", color))(20)[value])
        }, color = cols[splits.use], value = avg.exp.scaled)
    }
    color.by <- ifelse(test = is.null(x = split.by), yes = "avg.exp.scaled", 
        no = "colors")
    if (!is.na(x = scale.min)) {
        data.plot[data.plot$pct.exp < scale.min, "pct.exp"] <- scale.min
    }
    if (!is.na(x = scale.max)) {
        data.plot[data.plot$pct.exp > scale.max, "pct.exp"] <- scale.max
    }
    plot <- ggplot(data = data.plot, mapping = aes_string(x = "id", 
        y = "features.plot")) + geom_point(mapping = aes_string(size = "pct.exp", 
        color = color.by)) + scale.func(range = c(0, dot.scale), 
        limits = c(scale.min, scale.max)) + theme(axis.title.x = element_blank(), 
        axis.title.y = element_blank()) + guides(size = guide_legend(title = "Percent Expressed")) + 
        labs(x = "Identity", y = ifelse(test = is.null(x = split.by), 
            yes = "Features", no = "Split Identity")) + theme_cowplot()
    if (!is.null(x = split.by)) {
        plot <- plot + scale_color_identity()
    }else if (length(x = cols) == 1) {
        plot <- plot + scale_color_distiller(palette = cols)
    }else {
        plot <- plot + scale_color_gradient(low = cols[1], high = cols[2])
    }
    if (is.null(x = split.by)) {
        plot <- plot + guides(color = guide_colorbar(title = "Average Expression"))
    }
    return(plot)
}


## Dot plot
Dotplot(expr, features = top.genes$gene) + RotatedAxis()
ggsave(file.path(savePath, paste(name, "_marker_dotplot.png", sep = "")),dpi=300,width = nn2/2, height = nn/3)
ggsave(file.path(savePath, paste(name, "_marker_dotplot.pdf", sep = "")),dpi=300,width = nn2/2, height = nn/3)
