# Supplementary material for: Single-cell transcriptome analysis reveals cellular reprogramming and changes of immune cell subsets following tetramethylpyrazine treatment in LPS-induced acute lung injury
Source: PeerJ. 2025 Jan 13;13:e18772. doi: 10.7717/peerj.18772 (PMC11737342; doi:10.7717/peerj.18772)
Supplement: Supplemental Information 1 [file peerj-13-18772-s001.zip › E20220077-figure-code/Figure2/Figure2E/Figure2E.r]

library(ggplot2)

library(ggplot2)
library(reshape2)
Path = getwd()
cell_pct_df <- read.table(file.path(Path,"celltype.pct.xls"),sep=",",header=T,row.name=1,check.names=F)
cell_pct_df <- cell_pct_df[,grep("_Number",colnames(cell_pct_df)),drop=F]
colnames(cell_pct_df) = gsub("_Number","",colnames(cell_pct_df))
cell_pct_df$celltype = rownames(cell_pct_df)
data = melt(cell_pct_df,id.vars = "celltype",variable.name = "sample")
savePath = getwd()


g <- ggplot(data, aes(x = sample, y = value, fill = celltype))
g <- g + geom_bar(stat = "identity", position = "fill", width = 0.9) + 
	theme(legend.title = element_blank(), title = element_text(face = "bold", 
		size = 16, colour = "black"), axis.title = element_text(face = "bold", 
		size = 15, colour = "black"), axis.text.x = element_text(angle = 80, 
		face = "bold", size = 13, colour = "black", hjust = 1), 
		axis.text.y = element_text(face = "bold", size = 15, 
			colour = "black"), legend.text = element_text(face = "bold", 
			size = 13, colour = "black"))
g <- g + labs(x = "Samples", y = "Percent", title = "", cex = 0.8) + 
	scale_fill_manual(values = c("#584BA9","#DC9132","#D25536","#0B75B7","#35B44F","#DED05B","#D686B4"))
ggsave("celltype_count_pct_bar.pdf", width = 8, height = 6)
ggsave("celltype_count_pct_bar.png", width = 8, height = 6)
