# Supplementary material for: Single-cell transcriptome analysis reveals cellular reprogramming and changes of immune cell subsets following tetramethylpyrazine treatment in LPS-induced acute lung injury
Source: PeerJ. 2025 Jan 13;13:e18772. doi: 10.7717/peerj.18772 (PMC11737342; doi:10.7717/peerj.18772)
Supplement: Supplemental Information 1 [file peerj-13-18772-s001.zip › E20220077-figure-code/Figure2/Figure2D/Figure2D.r]

library(Seurat)
library(ggplot2)

expr <- readRDS("manual_Annotation_SeuratObject.rds")
Idents(expr) = factor(paste0("",Idents(expr)),levels=c("Myeloid_cells","B_cells","T_cells","NK_cells","Fibroblasts","Endothelial_cells","Epithelial_cells"))

	
expr[["group"]] <- expr[["orig.ident"]]
expr[["group"]][expr[["group"]]=="G1-17" | expr[["group"]]== "G1-18" | expr[["group"]]== "G1-32"] <- "Con"
expr[["group"]][expr[["group"]]=="G2-27" | expr[["group"]]=="G2-28" | expr[["group"]]=="G2-29"] <- "LPS"
expr[["group"]][expr[["group"]]=="G3-13" | expr[["group"]]=="G3-23" | expr[["group"]]=="G3-4"] <- "LPS+Dex"
expr[["group"]][expr[["group"]]=="G4-24" | expr[["group"]]=="G4-26" | expr[["group"]]=="G4-33" ] <- "LPS+TMP"

DimPlot(expr, reduction = "umap",split.by="group") + scale_colour_manual(values=c("#584BA9","#DC9132","#D25536","#0B75B7","#35B44F","#DED05B","#D686B4"))
ggsave("celltype.umap.split.group.png",dpi=200,width=25,height=6)
ggsave("celltype.umap.split.group.pdf",dpi=200,width=25,height=6)

DimPlot(expr, reduction = "tsne",split.by="group") + scale_colour_manual(values=c("#584BA9","#DC9132","#D25536","#0B75B7","#35B44F","#DED05B","#D686B4"))
ggsave("celltype.tsne.split.group.png",dpi=200,width=25,height=6)
ggsave("celltype.tsne.split.group.pdf",dpi=200,width=25,height=6)
